# Supplementary material for: Benzoxazinoids Biosynthetic Gene Cluster Identification and Expression Analysis in Maize under Biotic and Abiotic Stresses
Source: Int J Mol Sci. 2024 Jul 7;25(13):7460. doi: 10.3390/ijms25137460 (PMC11242666; doi:10.3390/ijms25137460)
Supplement: Supplementary file 1 [file ijms-25-07460-s001.zip › Supplementary Materials/Supplementary Table S1.xlsx]

## Sheet: Sheet1
Table S1. The information of the 26 identified benzoxazinoids (BXs) biosynthetic gene cluster (BGC) gene members in maize.
Gene ID	Description	Chromosome	Chromosome location (bp)	Swissprot	GO annotation			KEGG Pathway
					Biological process (BP)	Cellular component (CC)	Molecular function (MF)	KEGG Pathway
Zm00001d034453 (BX1-like)	Indole-3-glycerol-phosphate lyase	1	293423762..293425813	sp|P42390|TRPA_MAIZE Indole-3-glycerol phosphate lyase, chloroplastic OS=Zea mays GN=BX1 PE=1 SV=2	GO:0000162//tryptophan biosynthetic process;GO:0000162//tryptophan biosynthetic process;GO:0006568//tryptophan metabolic process;GO:0006568//tryptophan metabolic process;	GO:0005829//cytosol;GO:0009507//chloroplast;	GO:0003824//catalytic activity;GO:0003824//catalytic activity;GO:0004834//tryptophan synthase activity;GO:0004834//tryptophan synthase activity;GO:0004834//tryptophan synthase activity;GO:0016829//lyase activity;	ko00402(Benzoxazinoid biosynthesis)
Zm00001d034461 (IGL1)	Tryptophan synthase	1	293622767..293624763	sp|P42390|TRPA_MAIZE Indole-3-glycerol phosphate lyase, chloroplastic OS=Zea mays GN=BX1 PE=1 SV=2	GO:0000162//tryptophan biosynthetic process;GO:0006568//tryptophan metabolic process;GO:0006568//tryptophan metabolic process;	GO:0005829//cytosol;GO:0009507//chloroplast;	GO:0003824//catalytic activity;GO:0003824//catalytic activity;GO:0004834//tryptophan synthase activity;GO:0004834//tryptophan synthase activity;GO:0004834//tryptophan synthase activity;	ko00402(Benzoxazinoid biosynthesis)
Zm00001d048709 (BX1)	Indole-3-glycerol-phosphate lyase	4	3833391..3834952	sp|P42390|TRPA_MAIZE Indole-3-glycerol phosphate lyase, chloroplastic OS=Zea mays GN=BX1 PE=1 SV=2	GO:0000162//tryptophan biosynthetic process;GO:0006568//tryptophan metabolic process;GO:0006568//tryptophan metabolic process;GO:0000162//tryptophan biosynthetic process;GO:0000162//tryptophan biosynthetic process;GO:0000162//tryptophan biosynthetic process;GO:0006568//tryptophan metabolic process;GO:0006568//tryptophan metabolic process;GO:0008652//cellular amino acid biosynthetic process;GO:000…	GO:0005829//cytosol;GO:0009507//chloroplast;GO:0009507//chloroplast;GO:0009507//chloroplast;GO:0009536//plastid;	GO:0003824//catalytic activity;GO:0003824//catalytic activity;GO:0004834//tryptophan synthase activity;GO:0004834//tryptophan synthase activity;GO:0003824//catalytic activity;GO:0003824//catalytic activity;GO:0004834//tryptophan synthase activity;GO:0004834//tryptophan synthase activity;GO:0004834//tryptophan synthase activity;GO:0004834//tryptophan synthase activity;GO:0016829//lyase activity;GO…	ko00402(Benzoxazinoid biosynthesis)
Zm00001d048710 (BX2)	Indole-2-monooxygenase	4	3837730..3839925	sp|Q43257|C71C4_MAIZE indole-2-monooxygenase OS=Zea mays GN=CYP71C4 PE=1 SV=1	GO:0055114//obsolete oxidation-reduction process;GO:0055114//obsolete oxidation-reduction process;GO:0055114//obsolete oxidation-reduction process;	GO:0016020//membrane;GO:0016020//membrane;GO:0016020//membrane;GO:0016021//integral component of membrane;GO:0016021//integral component of membrane;	GO:0004497//monooxygenase activity;GO:0005506//iron ion binding;GO:0005506//iron ion binding;GO:0016491//oxidoreductase activity;GO:0016705//oxidoreductase activity, acting on paired donors, with incorporation or reduction of molecular oxygen;GO:0016705//oxidoreductase activity, acting on paired donors, with incorporation or reduction of molecular oxygen;GO:0016709//oxidoreductase activity, actin…	ko00402(Benzoxazinoid biosynthesis)
Zm00001d048702 (BX3)	Indolin-2-one monooxygenase	4	3574519..3576536	sp|Q43255|C71C2_MAIZE indolin-2-one monooxygenase OS=Zea mays GN=CYP71C2 PE=1 SV=1	GO:0055114//obsolete oxidation-reduction process;GO:0055114//obsolete oxidation-reduction process;GO:0055114//obsolete oxidation-reduction process;GO:0055114//obsolete oxidation-reduction process;GO:0055114//obsolete oxidation-reduction process;GO:0055114//obsolete oxidation-reduction process;	GO:0016020//membrane;GO:0016020//membrane;GO:0016020//membrane;GO:0016021//integral component of membrane;GO:0016021//integral component of membrane;GO:0016020//membrane;GO:0016021//integral component of membrane;GO:0016021//integral component of membrane;	GO:0004497//monooxygenase activity;GO:0005506//iron ion binding;GO:0005506//iron ion binding;GO:0016491//oxidoreductase activity;GO:0016705//oxidoreductase activity, acting on paired donors, with incorporation or reduction of molecular oxygen;GO:0016705//oxidoreductase activity, acting on paired donors, with incorporation or reduction of molecular oxygen;GO:0016709//oxidoreductase activity, actin…	ko00402(Benzoxazinoid biosynthesis)
Zm00001d048703 (BX4)	3-Hydroxyindolin-2-one monooxygenase/Cytochrome P450 71C1	4	3614697..3616694	sp|Q43250|C71C1_MAIZE 3-hydroxyindolin-2-one monooxygenase OS=Zea mays GN=CYP71C1 PE=1 SV=1	GO:0055114//obsolete oxidation-reduction process;GO:0055114//obsolete oxidation-reduction process;GO:0055114//obsolete oxidation-reduction process;GO:0055114//obsolete oxidation-reduction process;GO:0055114//obsolete oxidation-reduction process;	GO:0016020//membrane;GO:0016020//membrane;GO:0016020//membrane;GO:0016021//integral component of membrane;GO:0016021//integral component of membrane;GO:0016020//membrane;GO:0016021//integral component of membrane;GO:0016021//integral component of membrane;	GO:0004497//monooxygenase activity;GO:0005506//iron ion binding;GO:0005506//iron ion binding;GO:0016491//oxidoreductase activity;GO:0016705//oxidoreductase activity, acting on paired donors, with incorporation or reduction of molecular oxygen;GO:0016705//oxidoreductase activity, acting on paired donors, with incorporation or reduction of molecular oxygen;GO:0016709//oxidoreductase activity, actin…	ko00402(Benzoxazinoid biosynthesis)
Zm00001d048705 (BX5)	2-Hydroxy-1,4-benzoxazin-3-one monooxygenase/Cytochrome P450 71C3	4	3672331..3674380	sp|P93703|C71C3_MAIZE Cytochrome P450 71C3 OS=Zea mays GN=CYP71C3 PE=2 SV=1	GO:0055114//obsolete oxidation-reduction process;GO:0055114//obsolete oxidation-reduction process;GO:0055114//obsolete oxidation-reduction process;GO:0055114//obsolete oxidation-reduction process;GO:0055114//obsolete oxidation-reduction process;GO:0055114//obsolete oxidation-reduction process;GO:0055114//obsolete oxidation-reduction process;GO:0055114//obsolete oxidation-reduction process;GO:0055…	GO:0016020//membrane;GO:0016020//membrane;GO:0016020//membrane;GO:0016021//integral component of membrane;GO:0016020//membrane;GO:0016021//integral component of membrane;GO:0016021//integral component of membrane;	GO:0004497//monooxygenase activity;GO:0005506//iron ion binding;GO:0005506//iron ion binding;GO:0016491//oxidoreductase activity;GO:0016705//oxidoreductase activity, acting on paired donors, with incorporation or reduction of molecular oxygen;GO:0016705//oxidoreductase activity, acting on paired donors, with incorporation or reduction of molecular oxygen;GO:0016709//oxidoreductase activity, actin…	ko00402(Benzoxazinoid biosynthesis)
Zm00001d007718 (BX13)	2,4-Dihydroxy-1,4-benzoxazin-3-one-glucoside dioxygenase/BX6_MAIZE DIBOA-glucoside dioxygenase BX6	2	238143556..238145183	sp|Q84TC2|BX6_MAIZE DIBOA-glucoside dioxygenase BX6 OS=Zea mays GN=BX6 PE=1 SV=1	GO:0055114//obsolete oxidation-reduction process;GO:0055114//obsolete oxidation-reduction process;GO:0055114//obsolete oxidation-reduction process;GO:0055114//obsolete oxidation-reduction process;GO:0055114//obsolete oxidation-reduction process;GO:0055114//obsolete oxidation-reduction process;GO:0055114//obsolete oxidation-reduction process;GO:0055114//obsolete oxidation-reduction process;GO:0055…	-	GO:0016491//oxidoreductase activity;GO:0016491//oxidoreductase activity;GO:0016491//oxidoreductase activity;GO:0046872//metal ion binding;GO:0046872//metal ion binding;GO:0051213//dioxygenase activity;GO:0051213//dioxygenase activity;GO:0016491//oxidoreductase activity;GO:0016491//oxidoreductase activity;GO:0016491//oxidoreductase activity;GO:0016491//oxidoreductase activity;GO:0016491//oxidoredu…	ko00402(Benzoxazinoid biosynthesis)
Zm00001d048634 (BX6)	2,4-Dihydroxy-1,4-benzoxazin-3-one-glucoside dioxygenase/BX6_MAIZE DIBOA-glucoside dioxygenase BX6	4	1846590..1848097	sp|Q84TC2|BX6_MAIZE DIBOA-glucoside dioxygenase BX6 OS=Zea mays GN=BX6 PE=1 SV=1	GO:0055114//obsolete oxidation-reduction process;GO:0055114//obsolete oxidation-reduction process;GO:0055114//obsolete oxidation-reduction process;	GO:0005737//cytoplasm;GO:0005737//cytoplasm;	GO:0016491//oxidoreductase activity;GO:0016491//oxidoreductase activity;GO:0016491//oxidoreductase activity;GO:0016706//2-oxoglutarate-dependent dioxygenase activity;GO:0016706//2-oxoglutarate-dependent dioxygenase activity;GO:0046872//metal ion binding;GO:0046872//metal ion binding;GO:0051213//dioxygenase activity;GO:0051213//dioxygenase activity;GO:0051213//dioxygenase activity;GO:0102717//DIBO…	ko00402(Benzoxazinoid biosynthesis)
Zm00001d044954 (BX6)	2,4-Dihydroxy-1,4-benzoxazin-3-one-glucoside dioxygenase /BX6_MAIZE DIBOA-glucoside dioxygenase BX6	9	8156450..8158371	sp|Q84TC2|BX6_MAIZE DIBOA-glucoside dioxygenase BX6 OS=Zea mays GN=BX6 PE=1 SV=1	GO:0055114//obsolete oxidation-reduction process;GO:0055114//obsolete oxidation-reduction process;	-	GO:0016491//oxidoreductase activity;GO:0016491//oxidoreductase activity;GO:0051213//dioxygenase activity;GO:0051213//dioxygenase activity;GO:0051213//dioxygenase activity;	ko00402(Benzoxazinoid biosynthesis)
Zm00001d023933 (BX6)	2,4-Dihydroxy-1,4-benzoxazin-3-one-glucoside dioxygenase /BX6_MAIZE DIBOA-glucoside dioxygenase BX6	10	29995741..29997085	sp|Q84TC2|BX6_MAIZE DIBOA-glucoside dioxygenase BX6 OS=Zea mays GN=BX6 PE=1 SV=1	GO:0055114//obsolete oxidation-reduction process;GO:0055114//obsolete oxidation-reduction process;GO:0055114//obsolete oxidation-reduction process;	-	GO:0016491//oxidoreductase activity;GO:0016491//oxidoreductase activity;GO:0016491//oxidoreductase activity;GO:0046872//metal ion binding;GO:0046872//metal ion binding;GO:0051213//dioxygenase activity;GO:0051213//dioxygenase activity;GO:0051213//dioxygenase activity;	-
Zm00001d049179 (BX7)	2,4,7-Trihydroxy-1,4-benzoxazin-3-one-glucoside 7-O-methyltransferase/BX7_MAIZE TRIBOA-glucoside O-methyltransferase BX7	4	19409404..19410922	sp|B1P123|BX7_MAIZE TRIBOA-glucoside O-methyltransferase BX7 OS=Zea mays GN=BX7 PE=1 SV=1	GO:0019438//aromatic compound biosynthetic process;GO:0019438//aromatic compound biosynthetic process;GO:0032259//methylation;GO:0032259//methylation;GO:0032259//methylation;	-	GO:0008168//methyltransferase activity;GO:0008168//methyltransferase activity;GO:0008168//methyltransferase activity;GO:0008171//O-methyltransferase activity;GO:0008171//O-methyltransferase activity;GO:0008171//O-methyltransferase activity;GO:0008757//S-adenosylmethionine-dependent methyltransferase activity;GO:0008757//S-adenosylmethionine-dependent methyltransferase activity;GO:0016740//transfe…	ko00402(Benzoxazinoid biosynthesis)
Zm00001d049181 (BX7-like)	2,4,7-Trihydroxy-1,4-benzoxazin-3-one-glucoside 7-O-methyltransferase/TRIBOA-glucoside O-methyltransferase BX7-like	4	19551569..19553125	sp|B1P123|BX7_MAIZE TRIBOA-glucoside O-methyltransferase BX7 OS=Zea mays GN=BX7 PE=1 SV=1	GO:0019438//aromatic compound biosynthetic process;GO:0019438//aromatic compound biosynthetic process;GO:0032259//methylation;GO:0032259//methylation;	-	GO:0008168//methyltransferase activity;GO:0008168//methyltransferase activity;GO:0008168//methyltransferase activity;GO:0008171//O-methyltransferase activity;GO:0008171//O-methyltransferase activity;GO:0008171//O-methyltransferase activity;GO:0008757//S-adenosylmethionine-dependent methyltransferase activity;GO:0008757//S-adenosylmethionine-dependent methyltransferase activity;GO:0016740//transfe…	ko00402(Benzoxazinoid biosynthesis)
Zm00001d049265 (BX7)	2,4,7-Trihydroxy-1,4-benzoxazin-3-one-glucoside 7-O-methyltransferase/BX7_MAIZE TRIBOA-glucoside O-methyltransferase BX7	4	23633656..23635288	sp|B1P123|BX7_MAIZE TRIBOA-glucoside O-methyltransferase BX7 OS=Zea mays GN=BX7 PE=1 SV=1	GO:0019438//aromatic compound biosynthetic process;GO:0019438//aromatic compound biosynthetic process;GO:0032259//methylation;GO:0032259//methylation;	-	GO:0008168//methyltransferase activity;GO:0008168//methyltransferase activity;GO:0008168//methyltransferase activity;GO:0008171//O-methyltransferase activity;GO:0008171//O-methyltransferase activity;GO:0008171//O-methyltransferase activity;GO:0008757//S-adenosylmethionine-dependent methyltransferase activity;GO:0008757//S-adenosylmethionine-dependent methyltransferase activity;GO:0016740//transfe…	ko00402(Benzoxazinoid biosynthesis)
Zm00001d031209 (BX9)	BX9_MAIZE DIMBOA UDP-glucosyltransferase BX9	1	182293124..182294906	sp|B4G072|BX9_MAIZE DIMBOA UDP-glucosyltransferase BX9 OS=Zea mays GN=BX9 PE=1 SV=1	-	GO:0043231//intracellular membrane-bounded organelle;GO:0043231//intracellular membrane-bounded organelle;	GO:0008194//UDP-glycosyltransferase activity;GO:0008194//UDP-glycosyltransferase activity;GO:0016740//transferase activity;GO:0016757//glycosyltransferase activity;GO:0016758//hexosyltransferase activity;GO:0016758//hexosyltransferase activity;GO:0047254//2,4-dihydroxy-7-methoxy-2H-1,4-benzoxazin-3(4H)-one 2-D-glucosyltransferase activity;GO:0047254//2,4-dihydroxy-7-methoxy-2H-1,4-benzoxazin-3(4H…	ko00402(Benzoxazinoid biosynthesis)
Zm00001d034692 (BX8-like)	UDP-glycosyltransferase 76C1/BX8_MAIZE DIMBOA UDP-glucosyltransferase BX8	1	300145353..300147471	sp|Q8W2B7|BX8_MAIZE DIMBOA UDP-glucosyltransferase BX8 OS=Zea mays GN=Bx8 PE=1 SV=1	-	GO:0043231//intracellular membrane-bounded organelle;GO:0043231//intracellular membrane-bounded organelle;	GO:0008194//UDP-glycosyltransferase activity;GO:0008194//UDP-glycosyltransferase activity;GO:0016740//transferase activity;GO:0016758//hexosyltransferase activity;GO:0016758//hexosyltransferase activity;GO:0080043//quercetin 3-O-glucosyltransferase activity;GO:0080043//quercetin 3-O-glucosyltransferase activity;GO:0080044//quercetin 7-O-glucosyltransferase activity;GO:0080044//quercetin 7-O-gluco…	-
Zm00001d002753 (BX8-like)	UDP-glycosyltransferase 76C1/BX8_MAIZE DIMBOA UDP-glucosyltransferase BX8	2	21680795..21688317	sp|Q8W2B7|BX8_MAIZE DIMBOA UDP-glucosyltransferase BX8 OS=Zea mays GN=Bx8 PE=1 SV=1	-	-	GO:0016740//transferase activity;GO:0016740//transferase activity;	-
Zm00001d005174 (BX8-like)	UDP-glycosyltransferase 76C1/BX8_MAIZE DIMBOA UDP-glucosyltransferase BX8	2	162398117..162403050	sp|Q8W2B7|BX8_MAIZE DIMBOA UDP-glucosyltransferase BX8 OS=Zea mays GN=Bx8 PE=1 SV=1	-	GO:0043231//intracellular membrane-bounded organelle;GO:0043231//intracellular membrane-bounded organelle;	GO:0008194//UDP-glycosyltransferase activity;GO:0008194//UDP-glycosyltransferase activity;GO:0016740//transferase activity;GO:0016758//hexosyltransferase activity;GO:0016758//hexosyltransferase activity;GO:0080043//quercetin 3-O-glucosyltransferase activity;GO:0080043//quercetin 3-O-glucosyltransferase activity;GO:0080044//quercetin 7-O-glucosyltransferase activity;GO:0080044//quercetin 7-O-gluco…	-
Zm00001d005456 (BX8-like)	UDP-glycosyltransferase 76C1/BX8_MAIZE DIMBOA UDP-glucosyltransferase BX8	2	174867030..174869050	sp|Q8W2B7|BX8_MAIZE DIMBOA UDP-glucosyltransferase BX8 OS=Zea mays GN=Bx8 PE=1 SV=1	-	GO:0043231//intracellular membrane-bounded organelle;GO:0043231//intracellular membrane-bounded organelle;	GO:0008194//UDP-glycosyltransferase activity;GO:0008194//UDP-glycosyltransferase activity;GO:0016740//transferase activity;GO:0016758//hexosyltransferase activity;GO:0016758//hexosyltransferase activity;GO:0080043//quercetin 3-O-glucosyltransferase activity;GO:0080043//quercetin 3-O-glucosyltransferase activity;GO:0080044//quercetin 7-O-glucosyltransferase activity;GO:0080044//quercetin 7-O-gluco…	-
Zm00001d041328 (BX8-like)	UDP-glycosyltransferase 76C1/BX8_MAIZE DIMBOA UDP-glucosyltransferase BX8	3	112408394..112412339	sp|Q8W2B7|BX8_MAIZE DIMBOA UDP-glucosyltransferase BX8 OS=Zea mays GN=Bx8 PE=1 SV=1	-	-	GO:0016740//transferase activity;GO:0016740//transferase activity;	-
Zm00001d048707 (BX8)	BX8_MAIZE DIMBOA UDP-glucosyltransferase BX8	4	3787420..3789229	sp|Q8W2B7|BX8_MAIZE DIMBOA UDP-glucosyltransferase BX8 OS=Zea mays GN=Bx8 PE=1 SV=1	-	GO:0043231//intracellular membrane-bounded organelle;GO:0043231//intracellular membrane-bounded organelle;	GO:0008194//UDP-glycosyltransferase activity;GO:0008194//UDP-glycosyltransferase activity;GO:0016740//transferase activity;GO:0016757//glycosyltransferase activity;GO:0016758//hexosyltransferase activity;GO:0016758//hexosyltransferase activity;GO:0047254//2,4-dihydroxy-7-methoxy-2H-1,4-benzoxazin-3(4H)-one 2-D-glucosyltransferase activity;GO:0080043//quercetin 3-O-glucosyltransferase activity;GO:…	ko00402(Benzoxazinoid biosynthesis)
Zm00001d019250 (BX8-like)	BX8_MAIZE DIMBOA UDP-glucosyltransferase BX8	7	23983359..23984955	sp|Q8W2B7|BX8_MAIZE DIMBOA UDP-glucosyltransferase BX8 OS=Zea mays GN=Bx8 PE=1 SV=1	-	GO:0043231//intracellular membrane-bounded organelle;GO:0043231//intracellular membrane-bounded organelle;	GO:0016740//transferase activity;GO:0016758//hexosyltransferase activity;GO:0016758//hexosyltransferase activity;GO:0008194//UDP-glycosyltransferase activity;GO:0008194//UDP-glycosyltransferase activity;GO:0016740//transferase activity;GO:0016758//hexosyltransferase activity;GO:0016758//hexosyltransferase activity;GO:0080043//quercetin 3-O-glucosyltransferase activity;GO:0080043//quercetin 3-O-gl…	-
Zm00001d019254 (BX8-like)	UDP-glycosyltransferase 76C1/BX8_MAIZE DIMBOA UDP-glucosyltransferase BX8	7	24099623..24101927	sp|Q8W2B7|BX8_MAIZE DIMBOA UDP-glucosyltransferase BX8 OS=Zea mays GN=Bx8 PE=1 SV=1	-	GO:0043231//intracellular membrane-bounded organelle;GO:0043231//intracellular membrane-bounded organelle;	GO:0008194//UDP-glycosyltransferase activity;GO:0008194//UDP-glycosyltransferase activity;GO:0016740//transferase activity;GO:0016758//hexosyltransferase activity;GO:0016758//hexosyltransferase activity;GO:0080043//quercetin 3-O-glucosyltransferase activity;GO:0080043//quercetin 3-O-glucosyltransferase activity;GO:0080044//quercetin 7-O-glucosyltransferase activity;GO:0080044//quercetin 7-O-gluco…	-
Zm00001d019258 (BX8-like)	UDP-glycosyltransferase 76C1/BX8_MAIZE DIMBOA UDP-glucosyltransferase BX8	7	24336819..24338615	sp|Q8W2B7|BX8_MAIZE DIMBOA UDP-glucosyltransferase BX8 OS=Zea mays GN=Bx8 PE=1 SV=1	-	GO:0043231//intracellular membrane-bounded organelle;GO:0043231//intracellular membrane-bounded organelle;	GO:0008194//UDP-glycosyltransferase activity;GO:0008194//UDP-glycosyltransferase activity;GO:0016740//transferase activity;GO:0016758//hexosyltransferase activity;GO:0016758//hexosyltransferase activity;GO:0080043//quercetin 3-O-glucosyltransferase activity;GO:0080043//quercetin 3-O-glucosyltransferase activity;GO:0080044//quercetin 7-O-glucosyltransferase activity;GO:0080044//quercetin 7-O-gluco…	-
Zm00001d019259 (BX8-like)	UDP-glycosyltransferase 76C1/BX8_MAIZE DIMBOA UDP-glucosyltransferase BX8	7	24363059..24364889	sp|Q8W2B7|BX8_MAIZE DIMBOA UDP-glucosyltransferase BX8 OS=Zea mays GN=Bx8 PE=1 SV=1	-	GO:0043231//intracellular membrane-bounded organelle;GO:0043231//intracellular membrane-bounded organelle;	GO:0008194//UDP-glycosyltransferase activity;GO:0008194//UDP-glycosyltransferase activity;GO:0016740//transferase activity;GO:0016758//hexosyltransferase activity;GO:0016758//hexosyltransferase activity;GO:0080043//quercetin 3-O-glucosyltransferase activity;GO:0080043//quercetin 3-O-glucosyltransferase activity;GO:0080044//quercetin 7-O-glucosyltransferase activity;GO:0080044//quercetin 7-O-gluco…	-
Zm00001d019265 (BX8-like)	BX8_MAIZE DIMBOA UDP-glucosyltransferase BX8	7	24771206..24772783	sp|Q8W2B7|BX8_MAIZE DIMBOA UDP-glucosyltransferase BX8 OS=Zea mays GN=Bx8 PE=1 SV=1	-	GO:0043231//intracellular membrane-bounded organelle;GO:0043231//intracellular membrane-bounded organelle;	GO:0008194//UDP-glycosyltransferase activity;GO:0008194//UDP-glycosyltransferase activity;GO:0016740//transferase activity;GO:0016758//hexosyltransferase activity;GO:0016758//hexosyltransferase activity;GO:0080043//quercetin 3-O-glucosyltransferase activity;GO:0080043//quercetin 3-O-glucosyltransferase activity;GO:0080044//quercetin 7-O-glucosyltransferase activity;GO:0080044//quercetin 7-O-gluco…	-
