# Supplementary material for: Benzoxazinoids Biosynthetic Gene Cluster Identification and Expression Analysis in Maize under Biotic and Abiotic Stresses
Source: Int J Mol Sci. 2024 Jul 7;25(13):7460. doi: 10.3390/ijms25137460 (PMC11242666; doi:10.3390/ijms25137460)
Supplement: Supplementary file 1 [file ijms-25-07460-s001.zip › Supplementary Materials/Supplementary Table S2.xlsx]

## Sheet: Sheet1
Table S2. The physiochemical parameters and subcellular location of the 26 identified benzoxazinoids (BXs) biosynthetic gene cluster (BGC) gene members in maize.
Gene ID	Subcelluar location	CDS (bp)	Amino acids (aa)	Molecular weight (Da)	Theoretical pI	GRAVY	Instability index	Aliphatic index	Ratio of negatively charged residue (%)	Ratio of positively charged residue (%)	Proportion maximum amino acid and content (%)
Zm00001d034453 (BX1-like)	Chloroplast	1020	339	35286.8	9.22	0.153	45.68	95.66	7.96	10	Ala 16.2
Zm00001d034461 (IGL1)	Chloroplast	1020	339	35216.7	9.53	0.135	47.48	93.66	7.66962	10.6195	ALa 16.5
Zm00001d048709 (BX1)	Chloroplast	1044	347	36521.3	9.05	0.025	54.4	92.88	8.93372	10.3746	ALa 15.3
Zm00001d048710 (BX2)	Chloroplast	1629	542	60316.8	7.32	-0.046	42.4	99.41	11.9926	11.9926	ALa 11.6
Zm00001d048702 (BX3)	Chloroplast	1611	536	59805.9	7.05	-0.164	49.92	93.38	11.3806	11.194	ALa 8.8
Zm00001d048703 (BX4)	Endoplasmic reticulum	1593	530	59266.4	8.11	-0.12	40.89	91.7	11.5094	11.8868	ALa 10.8
Zm00001d048705 (BX5)	Chloroplast	1605	534	60484.6	6.71	-0.223	45.16	88.03	11.6105	11.0487	ALa 7.9
Zm00001d007718 (BX13)	Cytoplasmic	1155	384	42454.3	5.82	-0.296	43.86	79.22	13.0208	10.6771	ALa 8.6
Zm00001d048634 (BX6)	Cytoplasmic	1125	374	41369.1	6.17	-0.29	50	81.07	12.2995	11.2299	ALa 8.0
Zm00001d044954 (BX6)	Cytoplasmic	1373	271	29780.8	6.6	-0.242	54.02	84.28	11.8081	11.4391	ALa 10.3
Zm00001d023933 (BX6)	Cytoplasmic	807	268	29456.6	7.08	-0.159	54.23	91.38	11.194	11.194	ALa 11.2
Zm00001d049179 (BX7)	Cytoplasmic	1175	391	42526.2	5.41	-0.091	32.28	87.44	14.0665	9.71867	ALa 13.0
Zm00001d049181 (BX7-like)	Cytoplasmic	1158	385	42222.2	5.36	-0.105	32.16	88	14.5455	10.3896	ALa 11.9
Zm00001d049265 (BX7)	Cytoplasmic	591	299	31806	6.72	-0.161	50.75	71.61	8.02676	7.35786	ALa 11.7
Zm00001d031209 (BX9)	Chloroplast	1389	462	50017.2	5.15	0.061	32.22	93.53	12.987	9.74026	ALa 11.9
Zm00001d034692 (BX8-like)	Chloroplast	1395	464	50263.8	5.89	0.074	56.13	89.59	10.7759	8.62069	ALa 11.9
Zm00001d002753 (BX8-like)	Chloroplast	1373	272	28512.5	7.68	0.104	50.75	87.98	8.82353	9.19118	ALa 14.3
Zm00001d005174 (BX8-like)	Chloroplast	1479	492	53938.9	5.93	-0.126	60.87	92.95	12.8049	11.5854	ALa 8.7
Zm00001d005456 (BX8-like)	Cytoplasmic	1413	470	50529.2	6.07	0.058	40.54	95.72	11.2766	9.57447	ALa 12.8
Zm00001d041328 (BX8-like)	Chloroplast	1373	261	28029.2	6.29	0.163	44.87	98.74	9.1954	7.66284	ALa 13.4
Zm00001d048707 (BX8)	Cytoplasmic	1476	491	52940.2	5.44	0	36.39	89.04	13.0346	9.97963	ALa 13.6
Zm00001d019250 (BX8-like)	Chloroplast	1392	463	49587.8	5.66	0.127	52.04	93.15	10.3672	8.22511	ALa 11.7
Zm00001d019254 (BX8-like)	Chloroplast	1419	472	51554.2	6.63	-0.145	46.21	88.67	11.4407	10.8051	ALa 11.0
Zm00001d019258 (BX8-like)	Chloroplast	1449	482	52333.2	5.82	0.119	42.69	97.78	11.2033	8.92116	ALa 12.4
Zm00001d019259 (BX8-like)	Chloroplast	1521	506	54949.9	7.02	-0.071	44.88	83.52	9.88142	9.68379	ALa 11.7
Zm00001d019265 (BX8-like)	Cytoplasmic	1407	468	50502.4	6.29	0.045	33.15	95.09	11.3248	10.6838	ALa 13.5
