# Supplementary material for: Benzoxazinoids Biosynthetic Gene Cluster Identification and Expression Analysis in Maize under Biotic and Abiotic Stresses
Source: Int J Mol Sci. 2024 Jul 7;25(13):7460. doi: 10.3390/ijms25137460 (PMC11242666; doi:10.3390/ijms25137460)
Supplement: Supplementary file 1 [file ijms-25-07460-s001.zip › Supplementary Materials/Supplementary Table S3.xlsx]

## Sheet: Sheet1
Table S3. The transcripts per million (TPM) values of the 26 identified benzoxazinoids (BXs) biosynthetic gene cluster (BGC) gene members in coleoptiles and messocotyls of Zheng58 seedlings for germination ten days in red, blue, white light and darkness by RNA-sequencing.
GeneID	COL.Blue	COL.White	COL.Red	COL.Dark	MES.Blue	MES.White	MES.Red	MES.Dark
Zm00001d034453 (BX1-like)	30.1717	12.9178	11.7433	18.4652	55.5091	62.1934	49.1717	193.549
Zm00001d034461 (IGL1)	73.8216	33.7099	29.1545	47.1107	134.26	145.817	117.814	457.974
Zm00001d048709 (BX1)	968.195	130.945	820.907	1838.69	3958.68	1034.72	2030.39	4621.36
Zm00001d048710 (BX2)	111.85	5.09718	95.314	102.388	247.129	71.4158	136.081	235.829
Zm00001d048702 (BX3)	599.481	109.716	516.629	558.569	1281.73	543.413	1087.77	1681.52
Zm00001d048703 (BX4)	396.508	58.5816	252.98	399.348	741.852	370.763	569.019	803.739
Zm00001d048705 (BX5)	466.9	53.3036	274.631	381.674	786.531	380.768	611.283	734.749
Zm00001d007718 (BX13)	1032.13	343.909	1269.37	2533.72	1169.28	395.372	1112.42	1620.27
Zm00001d048634 (BX6)	296.92	14.6769	192.836	128.905	638.917	250.481	510.885	462.314
Zm00001d044954 (BX6)	0.781077	0.207673	1.36613	0.0954302	0.410761	0.263541	0.310299	0.133412
Zm00001d023933 (BX6)	10.301	1.99974	8.74168	6.80542	14.5791	5.03353	17.8991	5.47681
Zm00001d049179 (BX7)	255.269	32.1389	190.133	88.4107	589.808	321.444	393.473	503.183
Zm00001d049181 (BX7-like)	1.55658	0	7.8985	0.0212589	9.02927	0.988151	7.65733	0.0402213
Zm00001d049265 (BX7)	7.54354	0.210235	1.90674	1.83723	7.21725	4.5294	5.3193	6.77433
Zm00001d031209 (BX9)	460.888	415.068	404.49	369.556	379.085	412.929	508.124	487.286
Zm00001d034692 (BX8-like)	0.16056	0.194285	0.192847	0	0.134649	0.0189345	0.319066	0
Zm00001d002753 (BX8-like)	0.0913166	0.317963	0	0.268595	0.277227	0.208838	0.154926	0.350989
Zm00001d005174 (BX8-like)	0.111583	0.052783	0.0972008	0.103443	0.324673	0.170448	0.35814	1.41436
Zm00001d005456 (BX8-like)	9.75517	5.71345	7.42466	14.4125	10.1196	7.5648	5.96299	19.1568
Zm00001d041328 (BX8-like)	0.35751	0.772994	0.232049	1.00996	0.373255	0.560502	0.342602	0.711906
Zm00001d048707 (BX8)	192.343	122.59	200.301	235.238	309.482	237.353	318.92	321.032
Zm00001d019250 (BX8-like)	1.57636	0.170013	2.65402	0.0884246	5.34561	1.60801	4.3934	1.97339
Zm00001d019254 (BX8-like)	5.94833	4.6011	3.86501	12.8334	8.1816	16.5515	10.7636	18.2779
Zm00001d019258 (BX8-like)	0.41357	0.29495	0.359093	0.22859	0.605007	0.425454	0.627022	0.162379
Zm00001d019259 (BX8-like)	0.524037	0.24837	0.755676	0.437412	2.67573	1.03	1.95739	1.81203
Zm00001d019265 (BX8-like)	0.0634512	0.0978927	0	0.0406032	2.41378	0.0555761	0.109495	0.0945001
COL.Red, COL.Blue, COL.White, and COL.Dark were coleoptiles in red light, blue light, white light, darkness, respectively; MES.Red, MES.Blue, MES.White, and MES.Dark were mesocotyls in red light, blue light, white light, darkness, respectively.
