# Supplementary material for: Benzoxazinoids Biosynthetic Gene Cluster Identification and Expression Analysis in Maize under Biotic and Abiotic Stresses
Source: Int J Mol Sci. 2024 Jul 7;25(13):7460. doi: 10.3390/ijms25137460 (PMC11242666; doi:10.3390/ijms25137460)
Supplement: Supplementary file 1 [file ijms-25-07460-s001.zip › Supplementary Materials/Supplementary Table S4.xlsx]

## Sheet: Sheet1
Table S4. The transcripts per million (TPM) values of the 26 identified benzoxazinoids (BXs) biosynthetic gene cluster (BGC) gene members in young leaves of Ji853 and N192 seedlings at V3 stage with or without 2 μM 24-epibrassinolide (EBR) at 25 and 15 °C.
GeneID	JCKEL	JCKL	JLTEL	JLTL	NCKEL	NCKL	NLTEL	NLTL
Zm00001d034453 (BX1-like)	17.9423	33.8623	48.0974	25.7518	62.2527	249.867	54.5253	100.441
Zm00001d034461 (IGL1)	50.0255	56.7041	65.1272	42.849	50.2283	138.835	67.8996	77.1113
Zm00001d048709 (BX1)	318.5	86.5459	107.641	35.5578	1.683	0.518522	2.38972	0.110769
Zm00001d048710 (BX2)	2.54836	0.192696	5.86348	0.584068	0	0	0.675418	0.0904137
Zm00001d048702 (BX3)	24.3934	4.53985	36.4357	16.4148	9.89046	9.08964	33.961	12.3111
Zm00001d048703 (BX4)	38.1363	17.3188	76.1269	25.2691	7.0502	10.1296	21.2559	3.84804
Zm00001d048705 (BX5)	63.5408	33.4144	171.718	60.1958	15.181	17.2498	44.8969	9.60301
Zm00001d007718 (BX13)	9.98508	11.9415	0.11179	1.96799	19.9692	76.205	14.8526	10.8073
Zm00001d048634 (BX6)	259.22	175.424	116.751	22.6576	66.0588	200.622	191.007	156.348
Zm00001d044954 (BX6)	1.61248	2.45808	0.0490042	0.125881	1.66177	1.35362	0.645139	0.7104
Zm00001d023933 (BX6)	0.200976	0.195886	0.0980084	0.0346489	0.303667	0.0915478	1.33559	1.09671
Zm00001d049179 (BX7)	85.7132	134.513	25.2492	13.509	170.336	114.031	186.28	151.713
Zm00001d049181 (BX7-like)	0	0	0	0	0	0	0	0
Zm00001d049265 (BX7)	0.0402558	0.331085	0.128438	0.0148128	0	0.0158576	0	0
Zm00001d031209 (BX9)	326.958	222.814	486.482	448.306	221.059	413.491	413.097	419.46
Zm00001d034692 (BX8-like)	11.0737	7.38169	3.84783	3.51394	2.31711	1.64349	1.82206	4.15538
Zm00001d002753 (BX8-like)	0.240323	0.4066	0.183791	0.125881	0	0	0	0
Zm00001d005174 (BX8-like)	5.8661	2.5936	2.64924	1.64098	0.0792789	0.83321	0.549416	0.600002
Zm00001d005456 (BX8-like)	8.28508	13.5705	5.31683	7.77503	4.93814	7.55773	13.1922	5.13584
Zm00001d041328 (BX8-like)	0.0399528	0.0174689	0.0675784	0.0173245	0	0.0937213	0.0654767	0.0353075
Zm00001d048707 (BX8)	66.5828	68.9265	68.1466	58.7683	39.2471	62.0854	47.4049	37.9886
Zm00001d019250 (BX8-like)	0.441602	0.703321	0.647969	0.543455	1.85565	1.49453	3.61572	3.0183
Zm00001d019254 (BX8-like)	5.36277	7.13597	4.71529	3.79336	2.94739	4.18625	3.05564	1.96177
Zm00001d019258 (BX8-like)	0.0201279	0.0708076	0.0493322	0.103947	0.168876	0.0497462	0.162967	0.191212
Zm00001d019259 (BX8-like)	0.0402558	0.0483202	0.0169766	0.0148128	0	0.0140587	0	0
Zm00001d019265 (BX8-like)	0.0201279	0	0	0.0173245	0	0	0	0
JCKL, JCKEL, JLTL, and JLTEL were young leaves of Ji853 with 0 μM EBR at 25°C, with 2 μM EBR at 25°C, with 0 μM EBR at 15°C , and with 2 μM EBR at 15°C, respectively; NCKL, NCKEL, NLTL, and NLTEL were young leaves of N192 with 0 μM EBR at 25°C, with 2 μM EBR at 25°C, with 0 μM EBR at 15°C , and with 2 μM EBR at 15°C, respectively.
