# Supplementary material for: Benzoxazinoids Biosynthetic Gene Cluster Identification and Expression Analysis in Maize under Biotic and Abiotic Stresses
Source: Int J Mol Sci. 2024 Jul 7;25(13):7460. doi: 10.3390/ijms25137460 (PMC11242666; doi:10.3390/ijms25137460)
Supplement: Supplementary file 1 [file ijms-25-07460-s001.zip › Supplementary Materials/Supplementary Table S5.xlsx]

## Sheet: Sheet1
Table S5. The transcripts per million (TPM) values of the 26 identified benzoxazinoids (BXs) biosynthetic gene cluster (BGC) gene members in whorl leaves of F1227 and M0800 plants at VT stage to feeding and non-feeding by Asian Corn borer (ACB).
GeneID	CBF	CBM	CKF	CKM
Zm00001d034453 (BX1-like)	1.82057	121.611	1.37271	33.9489
Zm00001d034461 (IGL1)	19.034	166.065	19.3898	33.984
Zm00001d048709 (BX1)	1163.62	1.32216	6.82852	12.9152
Zm00001d048710 (BX2)	82.7506	3.75518	1.88533	2.82324
Zm00001d048702 (BX3)	566.673	200.758	41.8229	283.661
Zm00001d048703 (BX4)	462.283	159.942	85.9436	312.874
Zm00001d048705 (BX5)	414.992	222.982	51.6107	273.798
Zm00001d007718 (BX13)	137.69	80.3286	0.777955	4.76663
Zm00001d048634 (BX6)	284.325	174.428	128.796	354.768
Zm00001d044954 (BX6)	1.39892	0.104198	2.73202	0.543054
Zm00001d023933 (BX6)	0	1.33322	0.274727	0.0189777
Zm00001d049179 (BX7)	60.028	20.9493	8.3828	241.402
Zm00001d049181 (BX7-like)	0	0	0	0
Zm00001d049265 (BX7)	9.30104	4.56255	0.869769	6.42821
Zm00001d031209 (BX9)	405.012	211.353	637.57	393.033
Zm00001d034692 (BX8-like)	0.84545	0.0446565	1.55682	0.137162
Zm00001d002753 (BX8-like)	0	0.00744275	0	0.116514
Zm00001d005174 (BX8-like)	1.73751	0.566697	0.39281	0.435769
Zm00001d005456 (BX8-like)	1.21057	3.15896	0.537931	4.6106
Zm00001d041328 (BX8-like)	0	0.0864146	0	0
Zm00001d048707 (BX8)	62.4055	47.6445	42.2667	61.3164
Zm00001d019250 (BX8-like)	0.414881	5.34489	0.748188	0.795061
Zm00001d019254 (BX8-like)	8.84293	9.43545	5.72643	10.4496
Zm00001d019258 (BX8-like)	0	0	0.0484956	0
Zm00001d019259 (BX8-like)	0	0.303857	0.236902	0.129608
Zm00001d019265 (BX8-like)	0	0	0	0.0632591
CKF and CBF were F1227 whorl leaves to non-feeding and feeding by ACB, respectively; CKM and CBM were M0800 whorl leaves to non-feeding and feeding by ACB, respectively.
