# Supplementary material for: Benzoxazinoids Biosynthetic Gene Cluster Identification and Expression Analysis in Maize under Biotic and Abiotic Stresses
Source: Int J Mol Sci. 2024 Jul 7;25(13):7460. doi: 10.3390/ijms25137460 (PMC11242666; doi:10.3390/ijms25137460)
Supplement: Supplementary file 1 [file ijms-25-07460-s001.zip › Supplementary Materials/Supplementary Table S6.xlsx]

## Sheet: Sheet1
Table S6. Quantitative real-time (qRT-PCR) primers used to expression levels of eight benzoxazinoids (BXs) biosynthetic gene cluster (BGC) gene members.
GeneID	Primer Sequence (5' to 3')	Reference
Zm00001d048710 (BX2)	F: GACGAGGACGACGATAAGGACTT	[20]
	R: GGCCATACTCCTTCTGAAGAGACAG
Zm00001d048702 (BX3)	F: TCCACATGAAGGGCAAGGAC	[20]
	R: ATCTCCATGGTCGCGAATCC
Zm00001d048703 (BX4)	F: TGCTCGCGAACCTCATCTAC	[20]
	R: GAAGCGTCATCCCGAACTGA
Zm00001d048705 (BX5)	F: AGATCATGCTCGCCAACCTC	[20]
	R: GAACGTCTCGTCCATGCTCA
Zm00001d048634 (BX6)	F: TTCTTCAACACGGACGTGAG	[20]
	R: GCCATCGAGTCCTATGGTGT
Zm00001d049179 (BX7)	F: TCGACCGCTGCGGCGGGAGC	[10]
	R: ATGCTCTCGTAGAAGCTGGCCCT
Zm00001d010159 (Actin 1)	F: CGATTGAGCATGGCATTGTCA	[60]
	R: CCCACTAGCGTACAACGAA
